# Supplementary material for: Comparative repeatome analysis of Pyrgomorphidae and Acrididae (Orthoptera: Caelifera) revealed the contribution of repetitive DNA in genome gigantism
Source: PLoS One. 2025 Jun 2;20(6):e0325165. doi: 10.1371/journal.pone.0325165 (PMC12129174; doi:10.1371/journal.pone.0325165)
Supplement: S2 File — S1 Table. Specimen details for the species used in the experiment. S2 Table. Number of reads sampled for repetitive sequence analysis in each species. S3 Table. The prefixes used for the selected eight species. S4 Table. Types and proportions (%) of repetitive DNA identified in the eight species. S5 Table. RepeatMasker results for AmiSat02 using monomer to pentamer units in A. miliaris. (XLSX) [file pone.0325165.s002.xlsx]

## Sheet: S1 Table
	S1 Table. Specimen details for the species used in the experiment.
Sr. No	Species Name	Collection Date	Collection Location	Coordinates	Sex	Sequencing Data Volume
1	Atractomorpha yunnanensis (Bi & Xia, 1981)	2023.08.13	Wenlan Street, Honghe, Yunnan Province, China	23.35217827°N.103.51496572°E	Male	4G
2	Atractomorpha psittacina (Haan, 1842)	2023.08.15	Shilin Yi Autonomous County, Kunming City, Yunnan Province, China	24.65715741°N,103.24639485°E	Female	4G
3	Aularches miliaris (Linnaeus, 1758)	2023.08.11	Weibao Mountain in Dali, Yunnan province, China	25.18873762°N,100.33304583°E	Female	4G
4	Yunnanites coriacea (Uvarov, 1925)	2023.08.11	Weibao Mountain in Dali, Yunnan province, China	25.17711501°N,100.34494270°E	Female	4G
5	Phlaeoba infumata (Brunner von Wattenwyl, 1893)	2023.08.11	Weibao Mountain in Dali, Yunnan province, China	25.18865248°N,100.33390132°E	Female	4G
6	Pternoscirta sauteri (Karny, 1915)	2023.08.13	Wenlan Street, Honghe, Yunnan Province, China	23.36245164°N,103.475299585°E	Female	4G
7	Apalacris varicornis (Walker, 1870)	2023.08.13	Wenlan Street, Honghe, Yunnan Province, China	23.36245164°N,103.475299585°E	Female	4G
8	Pternoscirta pulchripes (Uvarov, 1925)	2023.08.13	Wenlan Street, Honghe, Yunnan Province, China	23.36245164°N,103.475299585°E	Male	4G

## Sheet: S2 Table
S2 Table. Number of reads sampled for repetitive sequence analysis in each species.
Species name	Number of reads sampled
Atractomorpha yunnanensis	6000000
Atractomorpha psittacina	6000000
Aularches miliaris	6000000
Yunnanites coriacea	6000000
Phlaeoba infumata	6000000
Pternoscirta sauteri	6000000
Apalacris varicornis	6000000
Pternoscirta pulchripes	6000000

## Sheet: S3 Table
S3 Table. The prefixes used for the selected eight species.
Species name	Prefix
Atractomorpha yunnanensis	AYU
Atractomorpha psittacina	APS
Aularches miliaris	AMI
Yunnanites coriacea	YCO
Phlaeoba infumata	PIN
Pternoscirta sauteri	PSA
Apalacris varicornis	AVA
Pternoscirta pulchripes	PPU

## Sheet: S4 Table
S4 Table. Types and proportions (%) of repetitive DNA identified in the eight species.
Class	Repeat Type	Repeat	A. yunnanensis	A. psittacina	A. miliaris	Y. coriacea	P. infumata	P. sauteri	A. varicornis	P. pulchripes
Class I Repeats	Non-LTR Retrotransposons	LINE	31.6289	28.4696	54.4205	31.7586	24.5583	24.6422	23.9246	23.9704
		Penelope	5.39925	5.52783	5.48138	3.45125	3.50263	3.77644	3.15812	5.25919
	LTR-Retrotransposons	Ty3_gypsy	13.27	12.6389	7.82607	13.9218	9.42891	5.86743	20.921	16.1932
		LTR/Retrovirus	0.0617593				0.144678		0.42395
		Ty1_copia	0.0289252						0.181003
		Bel-Pao		0.122667		0.828057			0.293527
Class II Repeats	DNA Transposons	Helitron	0.70559	0.241104		1.16042				0.588783
		Maverick	4.7712	1.62787	0.638332	4.07404	11.8689	3.16844	14.3115	2.916
Tandem Repeats	rDNA	45S_rDNA		2.33384		0.444123	0.240236		0.229141	0.257985
		18S_rDNA	0.683212		0.0396002			0.105272
		25S_rDNA	0.458309					1.36241
	Satellite DNA	Satellite	16.6102	21.1661	17.4016	10.7706	19.8348	25.3171	8.43569	16.208
Unclassified		Unknown	26.3827	27.8721	14.1924	33.5911	30.4215	35.7607	28.1215	34.6065

## Sheet: S5 Table
S5 Table. RepeatMasker results for AmiSat02 using monomer to pentamer units in A. miliaris.
Repeat	Unit Type	Abundance (%)	Divergence (Kimura %)	Copy Number
AmiSat02	Monomer	0	0	0
AmiSat02	Dimer	2.00972e-06	5.78	85.7143
AmiSat02	Trimer	0.0107438	8.15	305481
AmiSat02	Tetramer	0.0258023	10.39	550233
AmiSat02	Pentamer	0.444056	11.37	7575580
